# Supplementary material for: Seasonal dynamics in a cavity-nesting bee-wasp community: Shifts in composition, functional diversity and host-parasitoid network structure
Source: PLoS One. 2018 Oct 16;13(10):e0205854. doi: 10.1371/journal.pone.0205854 (PMC6191139; doi:10.1371/journal.pone.0205854)
Supplement: S6 Table — (XLS) [file pone.0205854.s006.xls]

## Sheet: bd
plot	season	Host richness (Total)(#species)	Host abundance (#cells)	Parasitoid richness	Parasitoid abundance (# infected cells)	%parasitism	Interaction Evenness	H'2	Generality	Vulnerability	networksize(Host rich+Paras rich)	Fdis (All traits-Hosts)	Fdis (All traits-Parasitoids)	NMDS1-hosts community composition	NMDS2-hosts community composition	NMDS3-hosts community composition	NMDS1-Parasitoid community composition	NMDS2-Parasitoid communtiy composition	NMDS3-Parasiotid community composition
1	SPRING	7	360	5	94	26.1111	0.426131	0.727733	1.54664	1.39517	12	0.176719	0.301334	-0.417751	-0.705334	-0.00365873	-0.262731	0.588092	0.381673
2	SPRING	1	32	2	7	21.875	NA	NA	NA	NA	3	NA	0.219902	-0.355784	-1.29286	0.894342	0.00541569	0.998623	0.68098
3	SPRING	7	380	10	80	21.0526	0.591734	0.584974	1.66259	3.84227	17	0.0992729	0.341233	-0.468551	0.0525113	0.391448	0.802281	-0.251682	-0.316549
4	SPRING	3	22	3	5	22.7273	0.588762	1	1	1.53393	6	0.301057	0.392717	0.166443	-1.29499	0.251018	0.146293	1.01567	-0.523816
5	SPRING	1	5	2	5	100	NA	NA	NA	NA	3	NA	0.181705	-1.77426	0.285673	0.0319313	0.608385	0.831135	-0.00923396
6	SPRING	3	397	6	71	17.8841	0.497782	0.839634	1.59877	2.18936	9	0.0256589	0.0619416	-0.874776	0.405769	0.258597	0.837784	-0.5096	0.0259455
7	SPRING	4	54	7	17	31.4815	0.579171	1	1	3.82353	11	0.237948	0.238296	-0.391855	-0.213646	-0.440821	0.908071	0.1212	-0.352754
8	SPRING	5	420	7	104	24.7619	0.465002	0.712156	1.46565	2.19231	12	0.129653	0.225107	-0.564021	-0.159772	0.0630829	0.374031	-0.656934	0.320077
9	SPRING	1	9	1	9	100	NA	NA	NA	NA	2	NA	NA	-0.412542	-0.651358	-1.26284	0.204486	0.683938	1.07358
10	SPRING	3	373	6	144	38.6059	0.333067	0.570018	1.32284	1.50789	9	0.0316565	0.118832	-1.00284	0.159323	-0.0728622	0.674766	-0.326942	0.101505
11	SPRING	5	435	7	61	14.023	0.557064	0.201989	1.63264	3.45511	12	0.0825516	0.362397	-0.401965	0.420444	-0.211656	0.440001	-0.238552	-0.0689052
12	SPRING	4	175	5	51	29.1429	0.49342	1	1.60125	1.7807	9	0.103765	0.173928	-0.585773	0.627176	-0.0121539	0.451891	-0.802474	0.60379
13	SPRING	7	680	8	218	32.0588	0.494769	0.263939	1.73668	2.69257	15	0.0621822	0.149426	-0.411289	0.259704	-0.0609345	0.401959	-0.530258	-0.0401311
14	SPRING	4	143	6	58	40.5594	0.405174	0.862678	1.13081	1.75402	10	0.0495914	0.281777	-0.825174	-0.0909553	0.00164028	0.604843	-0.0674041	0.114674
1	SUMMER	8	109	4	19	17.4312	0.647869	0.708407	2.17087	1.66032	12	0.375538	0.385362	0.590111	-0.631445	-0.0835286	-0.434954	0.51233	0.0619106
2	SUMMER	7	88	7	55	62.5	0.580166	0.485688	1.69125	4.27994	14	0.174868	0.350437	0.654158	0.613441	0.484267	-0.66512	-0.121682	0.0529015
3	SUMMER	11	220	7	113	51.3636	0.4797	0.542307	1.99276	2.63912	18	0.198103	0.268518	0.673198	-0.213816	0.499012	-0.667908	-0.185546	0.33461
4	SUMMER	6	43	2	12	27.907	0.484196	1	1.54115	1	8	0.354949	0.170291	0.153754	0.540239	0.977397	0.463293	0.633047	-0.860192
5	SUMMER	7	126	6	36	28.5714	0.55278	0.647959	1.77863	2.2145	13	0.157936	0.357501	0.823407	-0.0131459	-0.0895226	-0.166984	0.0221388	-0.0268724
6	SUMMER	6	155	7	38	24.5161	0.564052	0.631846	1.52687	2.77649	13	0.261869	0.302958	0.482506	0.0534007	0.307063	-0.653912	-0.372004	0.272963
7	SUMMER	10	169	6	45	26.6272	0.551711	0.714936	2.10195	1.6949	16	0.311534	0.380403	0.504208	-0.23301	-0.753165	-0.163578	0.212301	-0.266754
8	SUMMER	9	172	7	55	31.9767	0.635045	0.487773	1.8653	3.57076	16	0.141299	0.354818	0.722948	0.505131	-0.0689749	-0.726189	-0.280492	0.118423
9	SUMMER	6	116	6	58	50	0.629736	0.420681	2.63969	2.48593	12	0.232251	0.356073	1.14573	-0.253749	0.112663	-0.705895	0.122787	-0.397593
10	SUMMER	9	98	8	39	39.7959	0.404845	0.82171	1.26746	1.3696	17	0.305804	0.372967	0.319424	0.725519	-0.233263	-0.51434	-0.424661	-0.230539
11	SUMMER	9	200	8	60	30	0.617477	0.576495	1.51346	3.20429	17	0.316273	0.328519	0.497262	0.333644	-0.476806	-0.535813	-0.242273	-0.428111
12	SUMMER	9	364	9	43	11.8132	0.565972	0.74946	1.85279	2.24823	18	0.156995	0.378421	0.536356	0.468194	0.182294	-0.443606	-0.341825	-0.727735
13	SUMMER	11	160	8	49	30.625	0.612861	0.506007	2.30276	2.99522	19	0.354238	0.3567	0.441089	0.572121	-0.332907	-0.172228	-0.549391	0.0986506
14	SUMMER	9	198	8	91	45.9596	0.514747	0.760566	1.51917	3.2468	17	0.209748	0.387123	0.775985	-0.268211	-0.351663	-0.810239	0.160461	0.00750144
